# Supplementary material for: Effects of two types of numerical problems on the emotions experienced in adults and in 9-year-old children
Source: PLoS One. 2023 Nov 29;18(11):e0289027. doi: 10.1371/journal.pone.0289027 (PMC10686422; doi:10.1371/journal.pone.0289027)
Supplement: S1 Data — (XLSX) [file pone.0289027.s001.xlsx]

## Sheet: Sheet0
Start Date	End Date	Response Type	Progress	Duration (in seconds)	Finished	Recorded Date	Response ID	Distribution Channel	User Language	(Dans ce texte, le masculin est utilisé au sens générique ; il comprend aussi bien les femmes que les hommes.) INFORMATIONS AUX PARTICIPANTS ET CONSENTEMENT DE PARTICIPATION Informations pour les participants Nous sommes une équipe de chercheuses de l'Université de Genève et nous menons une étude, dans le cadre de notre Master, sur le lien entre la résolution de deux problèmes différents et les é…	Timing - Premier clic	Timing - Dernier clic	Timing - Envoi de page	Timing - Nombre de clics	PA_lune_certitude_FB	Timing - Premier clic	Timing - Dernier clic	Timing - Envoi de page	Timing - Nombre de clics	PA_airbus_certitude_FB	Timing - Premier clic	Timing - Dernier clic	Timing - Envoi de page	Timing - Nombre de clics	PA_piscine_certitude_FB	Timing - Premier clic	Timing - Dernier clic	Timing - Envoi de page	Timing - Nombre de clics	PA_chanterelle_certitude_FB	E_PA_FB_Curiosité	E_PA_FB_Ennui	E_PA_FB_Confusion	E_PA_FB_Surprise	E_PA_FB_Intérêt	E_PA_FB_Anxiété	E_PA_FB_Frustration	E_PA_FB_Etonnement	E_PA_FB_Inquiétude	E_PA_FB_Heureux	E_PA_FB_Irritation	E_PA_FB_Monotone	E_PA_FB_Excitation	E_PA_FB_Insatisfaction	E_PA_FB_Nervosité	E_PA_FB_Joie	A_ PA_FB_Optimisme	E_PA_FB_Perplexe	A_PA_FB_Fierté
2020-12-11 03:06:23	2020-12-11 03:14:56	IP Address	100	512	True	2020-12-11 03:14:56	R_3GqcnCkQVOXaxRu	anonymous	EN	L’utilisation des données à des fins scientifiques et la publication des résultats de la recherche dans des revues ou livres scientifiques, étant entendu que les données resteront anonymes et qu’aucune information ne sera donnée sur mon identité,L’utilisation des données à des fins pédagogiques (cours et séminaires de formation d’étudiants ou de professionnels soumis au secret professionnel)	11.628	27.601	44.238	2	4	5.347	25.144	36.351	2	4	2.19	73.782	78.5	9	4	4.374	63.635	66.271	4	4	4	1	1	1	3	1	1	1	1	3	1	1	2	1	1	3	4	1	4
2020-12-17 00:14:39	2020-12-17 00:37:45	IP Address	100	1386	True	2020-12-17 00:37:45	R_1NwhADXGRecczmN	anonymous	EN	L’utilisation des données à des fins scientifiques et la publication des résultats de la recherche dans des revues ou livres scientifiques, étant entendu que les données resteront anonymes et qu’aucune information ne sera donnée sur mon identité,L’utilisation des données à des fins pédagogiques (cours et séminaires de formation d’étudiants ou de professionnels soumis au secret professionnel)	1.998	99.163	131.657	5	4	29.21	200.04	212.285	5	4	13.934	129.064	135.834	4	3	40.217	81.183	92.988	2	4	4	1	2	2	4	2	5	4	1	2	3	1	4	3	1	3	5	1	3
2020-12-17 01:22:00	2020-12-17 01:35:36	IP Address	100	816	True	2020-12-17 01:35:37	R_25HFzdC0UdzrWEB	anonymous	EN	L’utilisation des données à des fins scientifiques et la publication des résultats de la recherche dans des revues ou livres scientifiques, étant entendu que les données resteront anonymes et qu’aucune information ne sera donnée sur mon identité,L’utilisation des données à des fins pédagogiques (cours et séminaires de formation d’étudiants ou de professionnels soumis au secret professionnel)	48.467	48.467	52.971	1	3	88.069	88.069	134.215	1	3	50.843	50.843	52.877	1	1	76.263	76.263	80.331	1	3	2	2	2	4	3	1	1	4	1	4	1	1	3	1	1	4	4	1	4
2020-12-17 01:25:31	2020-12-17 01:37:08	IP Address	100	696	True	2020-12-17 01:37:08	R_xfqO7IE8GySai3v	anonymous	EN	L’utilisation des données à des fins scientifiques et la publication des résultats de la recherche dans des revues ou livres scientifiques, étant entendu que les données resteront anonymes et qu’aucune information ne sera donnée sur mon identité,L’utilisation des données à des fins pédagogiques (cours et séminaires de formation d’étudiants ou de professionnels soumis au secret professionnel)	2.343	30.781	41.763	3	4	10.791	35.778	42.092	2	4	26.536	110.676	114.965	5	4	1.825	55.742	62.639	3	4	4	1	4	4	4	1	4	4	1	4	4	1	4	1	1	4	4	2	3
2020-12-17 01:30:34	2020-12-17 01:40:32	IP Address	100	598	True	2020-12-17 01:40:32	R_2WBI2PHECVqTyzH	anonymous	EN	L’utilisation des données à des fins scientifiques et la publication des résultats de la recherche dans des revues ou livres scientifiques, étant entendu que les données resteront anonymes et qu’aucune information ne sera donnée sur mon identité,L’utilisation des données à des fins pédagogiques (cours et séminaires de formation d’étudiants ou de professionnels soumis au secret professionnel)	45.32	65.366	69.095	2	4	3.343	86.245	91.119	2	4	4.115	53.497	53.912	5	4	2.627	52.814	55.094	2	4	3	1	1	1	3	1	1	1	1	3	1	4	1	1	1	3	3	1	3
2020-12-17 01:30:04	2020-12-17 01:41:50	IP Address	100	706	True	2020-12-17 01:41:51	R_56gql43NSho8X5L	anonymous	EN	L’utilisation des données à des fins scientifiques et la publication des résultats de la recherche dans des revues ou livres scientifiques, étant entendu que les données resteront anonymes et qu’aucune information ne sera donnée sur mon identité,L’utilisation des données à des fins pédagogiques (cours et séminaires de formation d’étudiants ou de professionnels soumis au secret professionnel)
2020-12-17 01:29:39	2020-12-17 01:44:14	IP Address	100	875	True	2020-12-17 01:44:14	R_1I6qOnWhhugKbGp	anonymous	EN	L’utilisation des données à des fins scientifiques et la publication des résultats de la recherche dans des revues ou livres scientifiques, étant entendu que les données resteront anonymes et qu’aucune information ne sera donnée sur mon identité,L’utilisation des données à des fins pédagogiques (cours et séminaires de formation d’étudiants ou de professionnels soumis au secret professionnel)
2020-12-17 01:27:49	2020-12-17 01:45:12	IP Address	100	1043	True	2020-12-17 01:45:15	R_2U2UNuGsYCzoa9k	anonymous	EN	L’utilisation des données à des fins scientifiques et la publication des résultats de la recherche dans des revues ou livres scientifiques, étant entendu que les données resteront anonymes et qu’aucune information ne sera donnée sur mon identité,L’utilisation des données à des fins pédagogiques (cours et séminaires de formation d’étudiants ou de professionnels soumis au secret professionnel)	11.563	33.01	37.461	3	4	2.373	54.734	63.365	2	3	144.603	225.333	234.451	2	2	29.379	31.443	57.485	2	3	1	5	3	1	1	3	1	1	1	1	1	1	1	2	5	1	1	1	1
2020-12-17 01:33:52	2020-12-17 01:48:49	IP Address	100	897	True	2020-12-17 01:48:49	R_eEfPyGbfnTEcwmt	anonymous	EN	L’utilisation des données à des fins scientifiques et la publication des résultats de la recherche dans des revues ou livres scientifiques, étant entendu que les données resteront anonymes et qu’aucune information ne sera donnée sur mon identité,L’utilisation des données à des fins pédagogiques (cours et séminaires de formation d’étudiants ou de professionnels soumis au secret professionnel)
2020-12-17 01:32:51	2020-12-17 01:53:23	IP Address	100	1232	True	2020-12-17 01:53:23	R_3kiDOcZaLwmAIS4	anonymous	EN	L’utilisation des données à des fins scientifiques et la publication des résultats de la recherche dans des revues ou livres scientifiques, étant entendu que les données resteront anonymes et qu’aucune information ne sera donnée sur mon identité,L’utilisation des données à des fins pédagogiques (cours et séminaires de formation d’étudiants ou de professionnels soumis au secret professionnel)	6.213	65.653	73.958	3	4	1.229	96.489	100.442	7	4	36.118	179.399	195.011	6	4	1.936	90.13	94.019	3	4	4	1	1	3	5	2	1	1	1	5	1	1	5	1	1	5	5	1	4
2020-12-17 01:30:40	2020-12-17 01:56:09	IP Address	100	1529	True	2020-12-17 01:56:10	R_sFgLgvOzRFQYwF3	anonymous	EN	L’utilisation des données à des fins scientifiques et la publication des résultats de la recherche dans des revues ou livres scientifiques, étant entendu que les données resteront anonymes et qu’aucune information ne sera donnée sur mon identité,L’utilisation des données à des fins pédagogiques (cours et séminaires de formation d’étudiants ou de professionnels soumis au secret professionnel)
2020-12-17 01:35:47	2020-12-17 02:05:55	IP Address	100	1808	True	2020-12-17 02:05:56	R_27HDAHAvQ9En1K4	anonymous	EN	L’utilisation des données à des fins scientifiques et la publication des résultats de la recherche dans des revues ou livres scientifiques, étant entendu que les données resteront anonymes et qu’aucune information ne sera donnée sur mon identité
2020-12-17 02:07:06	2020-12-17 02:26:28	IP Address	100	1161	True	2020-12-17 02:26:28	R_1LGXD8qtyPGZ35t	anonymous	EN	L’utilisation des données à des fins scientifiques et la publication des résultats de la recherche dans des revues ou livres scientifiques, étant entendu que les données resteront anonymes et qu’aucune information ne sera donnée sur mon identité,L’utilisation des données à des fins pédagogiques (cours et séminaires de formation d’étudiants ou de professionnels soumis au secret professionnel)
2020-12-17 02:42:06	2020-12-17 03:03:58	IP Address	100	1311	True	2020-12-17 03:03:58	R_29b1DP5W0BreGhf	anonymous	EN	L’utilisation des données à des fins scientifiques et la publication des résultats de la recherche dans des revues ou livres scientifiques, étant entendu que les données resteront anonymes et qu’aucune information ne sera donnée sur mon identité,L’utilisation des données à des fins pédagogiques (cours et séminaires de formation d’étudiants ou de professionnels soumis au secret professionnel)	43.911	61.658	78.668	2	4	53.471	60.629	68.195	2	4	91.685	145.741	160.109	2	3	63.291	86.111	113.302	4	4	4	2	1	1	3	1	1	1	1	2	2	3	2	1	1	2	3	1	2
2020-12-17 05:56:22	2020-12-17 06:07:00	IP Address	100	638	True	2020-12-17 06:07:01	R_1l4rHNy3ppEY4ek	anonymous	EN	L’utilisation des données à des fins scientifiques et la publication des résultats de la recherche dans des revues ou livres scientifiques, étant entendu que les données resteront anonymes et qu’aucune information ne sera donnée sur mon identité,L’utilisation des données à des fins pédagogiques (cours et séminaires de formation d’étudiants ou de professionnels soumis au secret professionnel)
2020-12-17 10:57:18	2020-12-17 11:16:28	IP Address	100	1149	True	2020-12-17 11:16:28	R_21oiutlKTD8R4ri	anonymous	EN	L’utilisation des données à des fins scientifiques et la publication des résultats de la recherche dans des revues ou livres scientifiques, étant entendu que les données resteront anonymes et qu’aucune information ne sera donnée sur mon identité,L’utilisation des données à des fins pédagogiques (cours et séminaires de formation d’étudiants ou de professionnels soumis au secret professionnel)
2020-12-17 12:47:10	2020-12-17 13:02:57	IP Address	100	947	True	2020-12-17 13:02:58	R_3Etenyd3vBS078m	anonymous	EN	L’utilisation des données à des fins scientifiques et la publication des résultats de la recherche dans des revues ou livres scientifiques, étant entendu que les données resteront anonymes et qu’aucune information ne sera donnée sur mon identité,L’utilisation des données à des fins pédagogiques (cours et séminaires de formation d’étudiants ou de professionnels soumis au secret professionnel)	29.507	64.588	68.719	3	4	22.666	36.421	46.857	2	4	20.186	97.416	121.757	2	4	13.388	73.721	77.605	5	4	4	1	1	2	4	1	1	1	1	3	1	1	3	1	1	3	5	1	5
2020-12-17 13:07:38	2020-12-17 13:34:13	IP Address	100	1595	True	2020-12-17 13:34:13	R_1guRr9dZgCKt9fV	anonymous	EN	L’utilisation des données à des fins scientifiques et la publication des résultats de la recherche dans des revues ou livres scientifiques, étant entendu que les données resteront anonymes et qu’aucune information ne sera donnée sur mon identité	43.75	101.132	101.906	10	3	76.819	182.809	183.687	7	2	2.235	249.054	250.319	7	2	3.068	215.253	217.113	7	3	3	3	5	2	4	4	3	2	4	3	3	3	2	3	4	3	1	2	1
2020-12-18 09:59:30	2020-12-18 10:46:40	IP Address	100	2829	True	2020-12-18 10:46:40	R_2zxbWQAXftxXNJc	anonymous	EN	L’utilisation des données à des fins scientifiques et la publication des résultats de la recherche dans des revues ou livres scientifiques, étant entendu que les données resteront anonymes et qu’aucune information ne sera donnée sur mon identité,L’utilisation des données à des fins pédagogiques (cours et séminaires de formation d’étudiants ou de professionnels soumis au secret professionnel)	33.116	78.426	82.345	2	4	89.339	130.384	161.524	3	3	39.924	81.417	93.423	2	3	29.751	90.878	92.276	3	4	4	2	2	2	3	2	4	3	2	3	4	2	3	4	2	3	3	3	3
2020-12-18 14:59:18	2020-12-18 15:28:33	IP Address	100	1755	True	2020-12-18 15:28:34	R_D74iQCEsoHj0L3H	anonymous	EN	L’utilisation des données à des fins scientifiques et la publication des résultats de la recherche dans des revues ou livres scientifiques, étant entendu que les données resteront anonymes et qu’aucune information ne sera donnée sur mon identité,L’utilisation des données à des fins pédagogiques (cours et séminaires de formation d’étudiants ou de professionnels soumis au secret professionnel)
2020-12-20 03:08:03	2020-12-20 03:30:41	IP Address	100	1358	True	2020-12-20 03:30:41	R_3hihzg2EJAuJLeJ	anonymous	EN	L’utilisation des données à des fins scientifiques et la publication des résultats de la recherche dans des revues ou livres scientifiques, étant entendu que les données resteront anonymes et qu’aucune information ne sera donnée sur mon identité
2020-12-20 09:31:58	2020-12-20 09:46:59	IP Address	100	900	True	2020-12-20 09:46:59	R_1ruGdIsfm9gqSqE	anonymous	EN	L’utilisation des données à des fins scientifiques et la publication des résultats de la recherche dans des revues ou livres scientifiques, étant entendu que les données resteront anonymes et qu’aucune information ne sera donnée sur mon identité,L’utilisation des données à des fins pédagogiques (cours et séminaires de formation d’étudiants ou de professionnels soumis au secret professionnel)	16.907	66.111	79.023	3	4	9.067	107.84	115.955	2	4	21.352	121.743	146.074	3	3	28.966	65.419	67.996	2	4	3	1	1	1	3	1	1	1	1	3	1	1	2	1	1	3	4	1	4
2020-12-17 00:32:35	2020-12-17 00:39:05	IP Address	65	389	False	2020-12-24 00:39:20	R_2abDb7C4afPqjPW	anonymous	EN	L’utilisation des données à des fins scientifiques et la publication des résultats de la recherche dans des revues ou livres scientifiques, étant entendu que les données resteront anonymes et qu’aucune information ne sera donnée sur mon identité,L’utilisation des données à des fins pédagogiques (cours et séminaires de formation d’étudiants ou de professionnels soumis au secret professionnel)
2020-12-24 00:58:18	2020-12-24 01:28:02	IP Address	100	1784	True	2020-12-24 01:28:02	R_2TzQFEp3Hhlios2	anonymous	EN	L’utilisation des données à des fins scientifiques et la publication des résultats de la recherche dans des revues ou livres scientifiques, étant entendu que les données resteront anonymes et qu’aucune information ne sera donnée sur mon identité,L’utilisation des données à des fins pédagogiques (cours et séminaires de formation d’étudiants ou de professionnels soumis au secret professionnel)	113.259	203.299	225.727	6	4	4.946	154.478	176.278	7	4	47.013	189.233	196.912	2	4	65.426	227.247	233.942	3	4	5	1	1	2	4	1	1	2	2	5	1	1	5	1	1	5	5	2	5
2020-12-26 14:11:52	2020-12-26 14:38:19	IP Address	100	1587	True	2020-12-26 14:38:19	R_r3GYdjc5QRVoQkp	anonymous	EN	L’utilisation des données à des fins scientifiques et la publication des résultats de la recherche dans des revues ou livres scientifiques, étant entendu que les données resteront anonymes et qu’aucune information ne sera donnée sur mon identité	29.907	114.443	116.212	7	4	41.928	124.749	126.646	3	4	32.591	244.866	246.141	10	4	20.293	157.465	158.89	4	4	4	1	1	1	4	2	1	1	1	4	1	1	4	1	2	4	4	1	4
2020-12-30 06:49:43	2020-12-30 07:08:14	IP Address	100	1111	True	2020-12-30 07:08:14	R_PRvwyY3zLhHdDPj	anonymous	EN	L’utilisation des données à des fins scientifiques et la publication des résultats de la recherche dans des revues ou livres scientifiques, étant entendu que les données resteront anonymes et qu’aucune information ne sera donnée sur mon identité
2021-01-05 03:10:20	2021-01-05 03:31:30	IP Address	100	1269	True	2021-01-05 03:31:30	R_263Um5UdH0FEiQu	anonymous	EN	L’utilisation des données à des fins scientifiques et la publication des résultats de la recherche dans des revues ou livres scientifiques, étant entendu que les données resteront anonymes et qu’aucune information ne sera donnée sur mon identité	30.452	96.685	112.195	2	3	15.772	57.973	113.167	2	4	19.208	156.673	168.509	4	4	18.731	84.131	92.982	2	3	3	2	1	2	4	1	5	2	4	3	4	1	4	5	3	3	3	2	4
2021-01-10 05:27:20	2021-01-10 05:48:33	IP Address	100	1272	True	2021-01-10 05:48:33	R_12RznYyMBQI2UlM	anonymous	EN	L’utilisation des données à des fins scientifiques et la publication des résultats de la recherche dans des revues ou livres scientifiques, étant entendu que les données resteront anonymes et qu’aucune information ne sera donnée sur mon identité,L’utilisation des données à des fins pédagogiques (cours et séminaires de formation d’étudiants ou de professionnels soumis au secret professionnel)
2021-01-11 07:16:58	2021-01-11 07:37:35	IP Address	100	1237	True	2021-01-11 07:37:35	R_9SjWzjFWKDUiV45	anonymous	EN	L’utilisation des données à des fins scientifiques et la publication des résultats de la recherche dans des revues ou livres scientifiques, étant entendu que les données resteront anonymes et qu’aucune information ne sera donnée sur mon identité,L’utilisation des données à des fins pédagogiques (cours et séminaires de formation d’étudiants ou de professionnels soumis au secret professionnel)	7.679	80.993	87.599	2	3	1.897	87.207	90.724	7	3	4.525	152.881	216.935	3	2	33.145	129.907	160.239	2	4	4	2	2	3	4	2	4	3	2	4	2	2	3	2	3	3	4	3	4
2021-01-15 09:39:04	2021-01-15 09:58:32	IP Address	100	1167	True	2021-01-15 09:58:32	R_12F4N3vp42SNPdc	anonymous	EN	L’utilisation des données à des fins scientifiques et la publication des résultats de la recherche dans des revues ou livres scientifiques, étant entendu que les données resteront anonymes et qu’aucune information ne sera donnée sur mon identité,L’utilisation des données à des fins pédagogiques (cours et séminaires de formation d’étudiants ou de professionnels soumis au secret professionnel)
2021-01-17 09:03:52	2021-01-17 09:16:24	IP Address	100	752	True	2021-01-17 09:16:25	R_3NLez0YrEF2RDkc	anonymous	EN	L’utilisation des données à des fins scientifiques et la publication des résultats de la recherche dans des revues ou livres scientifiques, étant entendu que les données resteront anonymes et qu’aucune information ne sera donnée sur mon identité,L’utilisation des données à des fins pédagogiques (cours et séminaires de formation d’étudiants ou de professionnels soumis au secret professionnel)	9.191	50.456	53.317	2	4	160.68	218.565	218.951	3	4	3.718	87.634	92.102	2	4	3.008	3.008	3.55	1	1	1	4	1	1	1	1	1	1	1	1	1	1	1	1	1	1	5	1	1
2021-01-17 13:57:30	2021-01-17 14:19:01	IP Address	100	1290	True	2021-01-17 14:19:01	R_1PUar2CFNKW2ffA	anonymous	EN	L’utilisation des données à des fins scientifiques et la publication des résultats de la recherche dans des revues ou livres scientifiques, étant entendu que les données resteront anonymes et qu’aucune information ne sera donnée sur mon identité
2021-01-23 06:22:38	2021-01-23 06:35:42	IP Address	100	783	True	2021-01-23 06:35:43	R_1JW50ih3GU9v5Jp	anonymous	EN	L’utilisation des données à des fins scientifiques et la publication des résultats de la recherche dans des revues ou livres scientifiques, étant entendu que les données resteront anonymes et qu’aucune information ne sera donnée sur mon identité,L’utilisation des données à des fins pédagogiques (cours et séminaires de formation d’étudiants ou de professionnels soumis au secret professionnel)	3.234	61.734	76.507	3	4	3.045	20.706	30.861	2	4	5.367	99.504	104.025	7	4	5.122	86.199	104.161	8	4	4	1	1	3	4	2	3	1	2	4	2	1	4	3	4	4	3	3	4
2021-01-17 12:00:37	2021-01-17 12:22:14	IP Address	87	1296	False	2021-01-24 12:22:20	R_10Ui46mDPCWnQGC	anonymous	EN	L’utilisation des données à des fins scientifiques et la publication des résultats de la recherche dans des revues ou livres scientifiques, étant entendu que les données resteront anonymes et qu’aucune information ne sera donnée sur mon identité,L’utilisation des données à des fins pédagogiques (cours et séminaires de formation d’étudiants ou de professionnels soumis au secret professionnel)	59.2	116.441	126.46	6	4	117.758	165.263	175.035	5	3	3.113	182.537	189.063	3	1	38.865	264.964	276.525	2	4	3	2	1	2	4	1	1	2	1	1	1	2	1	1	1	1	5	1	5
2021-02-04 03:23:57	2021-02-04 06:00:57	IP Address	100	9419	True	2021-02-04 06:00:57	R_Z2gQdFTfkMF3ykp	anonymous	EN	L’utilisation des données à des fins scientifiques et la publication des résultats de la recherche dans des revues ou livres scientifiques, étant entendu que les données resteront anonymes et qu’aucune information ne sera donnée sur mon identité,L’utilisation des données à des fins pédagogiques (cours et séminaires de formation d’étudiants ou de professionnels soumis au secret professionnel)	19.759	100.245	112.676	3	4	8.859	152.496	191.568	4	4	32.637	178.064	218.081	2	4	32.56	120.975	129.758	2	4	2	1	1	2	3	1	1	1	1	3	1	1	3	1	1	3	3	1	2
2021-02-04 03:14:07	2021-02-04 03:41:53	IP Address	80	1665	False	2021-02-11 03:41:56	R_1mn2d8AtYvvbUPM	anonymous	EN	L’utilisation des données à des fins scientifiques et la publication des résultats de la recherche dans des revues ou livres scientifiques, étant entendu que les données resteront anonymes et qu’aucune information ne sera donnée sur mon identité,L’utilisation des données à des fins pédagogiques (cours et séminaires de formation d’étudiants ou de professionnels soumis au secret professionnel)
2021-03-11 01:51:02	2021-03-11 02:07:21	IP Address	100	978	True	2021-03-11 02:07:21	R_1FhTQC15bDQZgGU	anonymous	FR	L’utilisation des données à des fins scientifiques et la publication des résultats de la recherche dans des revues ou livres scientifiques, étant entendu que les données resteront anonymes et qu’aucune information ne sera donnée sur mon identité,L’utilisation des données à des fins pédagogiques (cours et séminaires de formation d’étudiants ou de professionnels soumis au secret professionnel)	28.32	46.242	51.393	2	4	12.628	53.964	56.888	2	4	75.507	112.736	120.027	2	4	59.631	112.453	115.424	2	4	3	1	1	1	3	1	1	1	1	2	1	1	3	1	1	2	3	1	1
2021-03-11 01:49:49	2021-03-11 02:09:16	IP Address	100	1166	True	2021-03-11 02:09:16	R_24ovfGn33S6TuvG	anonymous	FR	L’utilisation des données à des fins scientifiques et la publication des résultats de la recherche dans des revues ou livres scientifiques, étant entendu que les données resteront anonymes et qu’aucune information ne sera donnée sur mon identité,L’utilisation des données à des fins pédagogiques (cours et séminaires de formation d’étudiants ou de professionnels soumis au secret professionnel)
2021-03-11 01:49:44	2021-03-11 02:52:36	IP Address	100	3771	True	2021-03-11 02:52:37	R_3EM4YA69t6gWQS6	anonymous	FR	L’utilisation des données à des fins scientifiques et la publication des résultats de la recherche dans des revues ou livres scientifiques, étant entendu que les données resteront anonymes et qu’aucune information ne sera donnée sur mon identité,L’utilisation des données à des fins pédagogiques (cours et séminaires de formation d’étudiants ou de professionnels soumis au secret professionnel)	5.16	64.067	67.169	2	4	1.89	78.934	81.907	9	4	6.039	158.074	161.571	7	3	2.681	132.273	133.438	5	4	1	1	2	1	1	1	2	1	1	1	1	1	1	1	1	1	1	1	2
2021-03-11 04:48:36	2021-03-11 05:02:47	IP Address	100	851	True	2021-03-11 05:02:49	R_1hybZYg12xj6trb	anonymous	FR	L’utilisation des données à des fins scientifiques et la publication des résultats de la recherche dans des revues ou livres scientifiques, étant entendu que les données resteront anonymes et qu’aucune information ne sera donnée sur mon identité,L’utilisation des données à des fins pédagogiques (cours et séminaires de formation d’étudiants ou de professionnels soumis au secret professionnel)
2021-03-17 05:20:11	2021-03-17 05:36:15	IP Address	100	964	True	2021-03-17 05:36:15	R_VQHcnFpWyzhhmPn	anonymous	FR	L’utilisation des données à des fins scientifiques et la publication des résultats de la recherche dans des revues ou livres scientifiques, étant entendu que les données resteront anonymes et qu’aucune information ne sera donnée sur mon identité,L’utilisation des données à des fins pédagogiques (cours et séminaires de formation d’étudiants ou de professionnels soumis au secret professionnel)
2021-03-17 05:22:07	2021-03-17 05:36:26	IP Address	100	859	True	2021-03-17 05:36:27	R_3NOt8SLiq9PEKSM	anonymous	FR	L’utilisation des données à des fins scientifiques et la publication des résultats de la recherche dans des revues ou livres scientifiques, étant entendu que les données resteront anonymes et qu’aucune information ne sera donnée sur mon identité,L’utilisation des données à des fins pédagogiques (cours et séminaires de formation d’étudiants ou de professionnels soumis au secret professionnel)
2021-03-17 05:22:30	2021-03-17 05:39:28	IP Address	100	1018	True	2021-03-17 05:39:29	R_UDDXkftC1lhvtGp	anonymous	FR	L’utilisation des données à des fins scientifiques et la publication des résultats de la recherche dans des revues ou livres scientifiques, étant entendu que les données resteront anonymes et qu’aucune information ne sera donnée sur mon identité,L’utilisation des données à des fins pédagogiques (cours et séminaires de formation d’étudiants ou de professionnels soumis au secret professionnel)	12.915	92.414	100.07	2	3	13.629	167.978	173.488	4	3	21.911	158.781	162.584	3	2	28.248	128.825	130.27	9	3	3	3	4	2	3	2	3	2	2	3	3	2	2	4	3	3	3	4	3
2021-03-17 05:22:15	2021-03-17 05:41:39	IP Address	100	1164	True	2021-03-17 05:41:39	R_25XFRJhNDpfA7Zn	anonymous	FR	L’utilisation des données à des fins scientifiques et la publication des résultats de la recherche dans des revues ou livres scientifiques, étant entendu que les données resteront anonymes et qu’aucune information ne sera donnée sur mon identité,L’utilisation des données à des fins pédagogiques (cours et séminaires de formation d’étudiants ou de professionnels soumis au secret professionnel)	13.928	118.499	128.904	4	4	11.762	73.266	85.822	6	3	3.945	173.564	180.308	7	3	9.587	95.257	110.299	5	4	3	3	1	1	3	2	3	1	3	2	3	3	2	1	3	2	3	3	4
2021-03-17 05:22:27	2021-03-17 05:43:19	IP Address	100	1252	True	2021-03-17 05:43:20	R_3PCaffiwjQjKghD	anonymous	FR	L’utilisation des données à des fins scientifiques et la publication des résultats de la recherche dans des revues ou livres scientifiques, étant entendu que les données resteront anonymes et qu’aucune information ne sera donnée sur mon identité,L’utilisation des données à des fins pédagogiques (cours et séminaires de formation d’étudiants ou de professionnels soumis au secret professionnel)
2021-03-17 05:23:18	2021-03-17 05:44:10	IP Address	100	1251	True	2021-03-17 05:44:10	R_1jNYSszwzYxGZMz	anonymous	FR	L’utilisation des données à des fins scientifiques et la publication des résultats de la recherche dans des revues ou livres scientifiques, étant entendu que les données resteront anonymes et qu’aucune information ne sera donnée sur mon identité,L’utilisation des données à des fins pédagogiques (cours et séminaires de formation d’étudiants ou de professionnels soumis au secret professionnel)
2021-03-17 05:26:24	2021-03-17 05:47:44	IP Address	100	1279	True	2021-03-17 05:47:45	R_29m2L0T2CoYxg5O	anonymous	FR	L’utilisation des données à des fins scientifiques et la publication des résultats de la recherche dans des revues ou livres scientifiques, étant entendu que les données resteront anonymes et qu’aucune information ne sera donnée sur mon identité,L’utilisation des données à des fins pédagogiques (cours et séminaires de formation d’étudiants ou de professionnels soumis au secret professionnel)	47.188	107.565	129.672	2	4	42.08	57.636	77.534	2	4	42.563	165.129	187.283	4	4	27.974	115.534	119.675	3	4	3	3	1	1	4	1	1	1	1	3	1	4	2	1	1	3	3	1	3
2021-03-17 05:22:20	2021-03-17 05:48:13	IP Address	100	1553	True	2021-03-17 05:48:13	R_1ltOfrozFdbDktZ	anonymous	FR	L’utilisation des données à des fins scientifiques et la publication des résultats de la recherche dans des revues ou livres scientifiques, étant entendu que les données resteront anonymes et qu’aucune information ne sera donnée sur mon identité,L’utilisation des données à des fins pédagogiques (cours et séminaires de formation d’étudiants ou de professionnels soumis au secret professionnel)	15.069	159.403	172.34	7	4	42.253	252.043	258.87	6	3	83.105	181.971	187.931	4	4	18.162	161.5	165.897	7	4	1	2	3	1	2	4	3	1	4	2	1	1	1	3	4	1	2	2	1
2021-03-17 05:37:06	2021-03-17 05:56:10	IP Address	100	1144	True	2021-03-17 05:56:10	R_yEc4dK9y4BLl6jn	anonymous	FR	L’utilisation des données à des fins scientifiques et la publication des résultats de la recherche dans des revues ou livres scientifiques, étant entendu que les données resteront anonymes et qu’aucune information ne sera donnée sur mon identité,L’utilisation des données à des fins pédagogiques (cours et séminaires de formation d’étudiants ou de professionnels soumis au secret professionnel)	40.912	99.683	110.545	3	4	6.864	65.863	69.227	5	4	13.069	184.314	189.718	9	3	20.2	69.237	71.518	2	4	4	1	2	2	3	1	1	2	1	3	1	2	3	1	1	3	4	2	3
2021-03-17 05:31:31	2021-03-17 06:02:42	IP Address	100	1870	True	2021-03-17 06:02:43	R_31Xwlx5up6rDUew	anonymous	FR	L’utilisation des données à des fins scientifiques et la publication des résultats de la recherche dans des revues ou livres scientifiques, étant entendu que les données resteront anonymes et qu’aucune information ne sera donnée sur mon identité
2021-04-01 00:37:09	2021-04-01 00:54:27	IP Address	100	1038	True	2021-04-01 00:54:28	R_C7dBGZQeRU8mDfz	anonymous	FR	L’utilisation des données à des fins scientifiques et la publication des résultats de la recherche dans des revues ou livres scientifiques, étant entendu que les données resteront anonymes et qu’aucune information ne sera donnée sur mon identité,L’utilisation des données à des fins pédagogiques (cours et séminaires de formation d’étudiants ou de professionnels soumis au secret professionnel)
2021-04-01 00:45:18	2021-04-01 00:58:25	IP Address	100	787	True	2021-04-01 00:58:26	R_XWUVSakMoFZoXaF	anonymous	FR	L’utilisation des données à des fins scientifiques et la publication des résultats de la recherche dans des revues ou livres scientifiques, étant entendu que les données resteront anonymes et qu’aucune information ne sera donnée sur mon identité,L’utilisation des données à des fins pédagogiques (cours et séminaires de formation d’étudiants ou de professionnels soumis au secret professionnel)	10.617	45.968	50.322	3	4	5.399	37.326	40.112	3	4	38.645	111.978	116.389	7	4	4.123	56.993	59.77	3	4	3	2	1	1	3	1	2	2	1	3	1	4	2	2	1	3	3	3	3
2021-04-01 01:26:31	2021-04-01 01:35:16	IP Address	100	524	True	2021-04-01 01:35:16	R_2SxHNpSeNW20MCe	anonymous	FR	L’utilisation des données à des fins scientifiques et la publication des résultats de la recherche dans des revues ou livres scientifiques, étant entendu que les données resteront anonymes et qu’aucune information ne sera donnée sur mon identité,L’utilisation des données à des fins pédagogiques (cours et séminaires de formation d’étudiants ou de professionnels soumis au secret professionnel)
2021-04-01 01:26:51	2021-04-01 01:36:10	IP Address	100	558	True	2021-04-01 01:36:10	R_1EWfgWnPhNLmQee	anonymous	FR	L’utilisation des données à des fins scientifiques et la publication des résultats de la recherche dans des revues ou livres scientifiques, étant entendu que les données resteront anonymes et qu’aucune information ne sera donnée sur mon identité,L’utilisation des données à des fins pédagogiques (cours et séminaires de formation d’étudiants ou de professionnels soumis au secret professionnel)
2021-04-01 01:27:42	2021-04-01 01:36:13	IP Address	100	511	True	2021-04-01 01:36:14	R_2wsFSWY8AjqUQ2R	anonymous	FR	L’utilisation des données à des fins scientifiques et la publication des résultats de la recherche dans des revues ou livres scientifiques, étant entendu que les données resteront anonymes et qu’aucune information ne sera donnée sur mon identité,L’utilisation des données à des fins pédagogiques (cours et séminaires de formation d’étudiants ou de professionnels soumis au secret professionnel)
2021-04-01 01:28:15	2021-04-01 01:38:39	IP Address	100	623	True	2021-04-01 01:38:39	R_3j2H0vlWeLl3YGm	anonymous	FR	L’utilisation des données à des fins scientifiques et la publication des résultats de la recherche dans des revues ou livres scientifiques, étant entendu que les données resteront anonymes et qu’aucune information ne sera donnée sur mon identité,L’utilisation des données à des fins pédagogiques (cours et séminaires de formation d’étudiants ou de professionnels soumis au secret professionnel)
2021-04-01 01:27:19	2021-04-01 01:39:22	IP Address	100	722	True	2021-04-01 01:39:22	R_Q68VIavlQdUlCh3	anonymous	FR	L’utilisation des données à des fins scientifiques et la publication des résultats de la recherche dans des revues ou livres scientifiques, étant entendu que les données resteront anonymes et qu’aucune information ne sera donnée sur mon identité,L’utilisation des données à des fins pédagogiques (cours et séminaires de formation d’étudiants ou de professionnels soumis au secret professionnel)
2021-04-01 01:21:23	2021-04-01 01:40:10	IP Address	100	1127	True	2021-04-01 01:40:10	R_pa4q1xqbvWzhl61	anonymous	FR	L’utilisation des données à des fins scientifiques et la publication des résultats de la recherche dans des revues ou livres scientifiques, étant entendu que les données resteront anonymes et qu’aucune information ne sera donnée sur mon identité,L’utilisation des données à des fins pédagogiques (cours et séminaires de formation d’étudiants ou de professionnels soumis au secret professionnel)	21.314	33.393	37.676	2	3	13.498	63.233	66.084	2	4	0.728	71.991	76.626	3	3	0.909	68.829	70.357	3	4	4	2	3	4	4	1	1	3	2	2	2	2	2	2	1	2	3	2	4
2021-04-01 01:27:27	2021-04-01 01:40:30	IP Address	100	783	True	2021-04-01 01:40:30	R_tSVgSMt6enmRqjn	anonymous	FR	L’utilisation des données à des fins scientifiques et la publication des résultats de la recherche dans des revues ou livres scientifiques, étant entendu que les données resteront anonymes et qu’aucune information ne sera donnée sur mon identité,L’utilisation des données à des fins pédagogiques (cours et séminaires de formation d’étudiants ou de professionnels soumis au secret professionnel)
2021-04-01 01:29:09	2021-04-01 01:41:41	IP Address	100	751	True	2021-04-01 01:41:41	R_2zeiWEQ98Ll5hWQ	anonymous	FR	L’utilisation des données à des fins scientifiques et la publication des résultats de la recherche dans des revues ou livres scientifiques, étant entendu que les données resteront anonymes et qu’aucune information ne sera donnée sur mon identité,L’utilisation des données à des fins pédagogiques (cours et séminaires de formation d’étudiants ou de professionnels soumis au secret professionnel)	11.393	75.946	81.799	3	4	7.812	58.32	61.603	5	4	4.705	113.417	116.073	5	4	2.45	52.454	54.746	4	4	3	3	1	1	2	1	1	1	1	3	1	5	1	1	1	1	1	1	3
2021-04-01 01:28:17	2021-04-01 01:43:02	IP Address	100	884	True	2021-04-01 01:43:02	R_22nKWE0RbnA6cCB	anonymous	FR	L’utilisation des données à des fins scientifiques et la publication des résultats de la recherche dans des revues ou livres scientifiques, étant entendu que les données resteront anonymes et qu’aucune information ne sera donnée sur mon identité,L’utilisation des données à des fins pédagogiques (cours et séminaires de formation d’étudiants ou de professionnels soumis au secret professionnel)
2021-04-01 01:28:42	2021-04-01 01:43:22	IP Address	100	880	True	2021-04-01 01:43:22	R_OxOMJcB7vU7kjBv	anonymous	FR	L’utilisation des données à des fins scientifiques et la publication des résultats de la recherche dans des revues ou livres scientifiques, étant entendu que les données resteront anonymes et qu’aucune information ne sera donnée sur mon identité,L’utilisation des données à des fins pédagogiques (cours et séminaires de formation d’étudiants ou de professionnels soumis au secret professionnel)
2021-04-01 01:26:53	2021-04-01 01:44:57	IP Address	100	1083	True	2021-04-01 01:44:57	R_6lEY995CP9LzISR	anonymous	FR	L’utilisation des données à des fins scientifiques et la publication des résultats de la recherche dans des revues ou livres scientifiques, étant entendu que les données resteront anonymes et qu’aucune information ne sera donnée sur mon identité,L’utilisation des données à des fins pédagogiques (cours et séminaires de formation d’étudiants ou de professionnels soumis au secret professionnel)
2021-04-01 01:28:04	2021-04-01 01:44:58	IP Address	100	1014	True	2021-04-01 01:44:59	R_1Q0kLxlauQWqpZV	anonymous	FR	L’utilisation des données à des fins scientifiques et la publication des résultats de la recherche dans des revues ou livres scientifiques, étant entendu que les données resteront anonymes et qu’aucune information ne sera donnée sur mon identité,L’utilisation des données à des fins pédagogiques (cours et séminaires de formation d’étudiants ou de professionnels soumis au secret professionnel)
2021-04-01 01:27:40	2021-04-01 01:45:21	IP Address	100	1060	True	2021-04-01 01:45:21	R_2UaziILW7BNDkNd	anonymous	FR	L’utilisation des données à des fins scientifiques et la publication des résultats de la recherche dans des revues ou livres scientifiques, étant entendu que les données resteront anonymes et qu’aucune information ne sera donnée sur mon identité,L’utilisation des données à des fins pédagogiques (cours et séminaires de formation d’étudiants ou de professionnels soumis au secret professionnel)	24.633	120.669	126.276	6	4	8.737	97.265	100.623	4	4	121.544	148.056	151.205	4	4	85.066	107.994	120.285	2	4	5	1	1	2	4	1	1	2	1	5	1	1	5	1	1	5	5	1	5
2021-04-01 01:27:37	2021-04-01 01:46:46	IP Address	100	1148	True	2021-04-01 01:46:46	R_UYD6lnycJiy4hxL	anonymous	FR	L’utilisation des données à des fins scientifiques et la publication des résultats de la recherche dans des revues ou livres scientifiques, étant entendu que les données resteront anonymes et qu’aucune information ne sera donnée sur mon identité,L’utilisation des données à des fins pédagogiques (cours et séminaires de formation d’étudiants ou de professionnels soumis au secret professionnel)
2021-04-01 01:26:18	2021-04-01 01:47:19	IP Address	100	1261	True	2021-04-01 01:47:19	R_3JJi1Xoq3e0EAzT	anonymous	FR	L’utilisation des données à des fins scientifiques et la publication des résultats de la recherche dans des revues ou livres scientifiques, étant entendu que les données resteront anonymes et qu’aucune information ne sera donnée sur mon identité,L’utilisation des données à des fins pédagogiques (cours et séminaires de formation d’étudiants ou de professionnels soumis au secret professionnel)
2021-04-01 01:27:26	2021-04-01 01:47:23	IP Address	100	1196	True	2021-04-01 01:47:23	R_2ebDG9Ube9lSCgy	anonymous	FR	L’utilisation des données à des fins scientifiques et la publication des résultats de la recherche dans des revues ou livres scientifiques, étant entendu que les données resteront anonymes et qu’aucune information ne sera donnée sur mon identité,L’utilisation des données à des fins pédagogiques (cours et séminaires de formation d’étudiants ou de professionnels soumis au secret professionnel)	10.235	62.229	69.818	2	4	36.794	98.405	102.056	4	4	4.709	4.709	113.413	1	1	38.995	86.201	89.765	2	4	2	3	2	1	3	1	3	1	1	3	1	2	3	2	1	3	3	2	2
2021-04-01 01:26:22	2021-04-01 01:47:25	IP Address	100	1262	True	2021-04-01 01:47:25	R_z6hJn6U7vUuqZxL	anonymous	FR	L’utilisation des données à des fins scientifiques et la publication des résultats de la recherche dans des revues ou livres scientifiques, étant entendu que les données resteront anonymes et qu’aucune information ne sera donnée sur mon identité,L’utilisation des données à des fins pédagogiques (cours et séminaires de formation d’étudiants ou de professionnels soumis au secret professionnel)
2021-04-01 01:27:17	2021-04-01 01:48:35	IP Address	100	1278	True	2021-04-01 01:48:35	R_237Uvdff9WpT859	anonymous	FR	L’utilisation des données à des fins scientifiques et la publication des résultats de la recherche dans des revues ou livres scientifiques, étant entendu que les données resteront anonymes et qu’aucune information ne sera donnée sur mon identité,L’utilisation des données à des fins pédagogiques (cours et séminaires de formation d’étudiants ou de professionnels soumis au secret professionnel)	9.952	146.112	155.989	3	4	4.032	121.534	132.801	5	4	12.527	175.921	187.614	8	4	4.56	90.775	95.174	3	4	4	2	1	1	4	1	2	1	1	3	1	3	3	1	1	3	4	2	4
2021-04-01 01:28:19	2021-04-01 01:48:56	IP Address	100	1237	True	2021-04-01 01:48:56	R_3kENh8JJIbl4Cps	anonymous	FR	L’utilisation des données à des fins scientifiques et la publication des résultats de la recherche dans des revues ou livres scientifiques, étant entendu que les données resteront anonymes et qu’aucune information ne sera donnée sur mon identité,L’utilisation des données à des fins pédagogiques (cours et séminaires de formation d’étudiants ou de professionnels soumis au secret professionnel)
2021-04-01 01:23:52	2021-04-01 01:49:20	IP Address	100	1528	True	2021-04-01 01:49:20	R_1FPTrkm4Af7Hu3I	anonymous	FR	L’utilisation des données à des fins scientifiques et la publication des résultats de la recherche dans des revues ou livres scientifiques, étant entendu que les données resteront anonymes et qu’aucune information ne sera donnée sur mon identité,L’utilisation des données à des fins pédagogiques (cours et séminaires de formation d’étudiants ou de professionnels soumis au secret professionnel)	29.904	80.707	97.63	2	4	19.126	141.388	144.085	3	4	21.362	175.322	182.305	8	4	21.075	99.676	101.834	5	4	4	1	2	2	4	3	2	2	1	4	2	1	3	1	2	3	4	1	5
2021-04-01 01:27:16	2021-04-01 01:49:28	IP Address	100	1331	True	2021-04-01 01:49:28	R_1jpQIw3QpCKvyYu	anonymous	FR	L’utilisation des données à des fins scientifiques et la publication des résultats de la recherche dans des revues ou livres scientifiques, étant entendu que les données resteront anonymes et qu’aucune information ne sera donnée sur mon identité,L’utilisation des données à des fins pédagogiques (cours et séminaires de formation d’étudiants ou de professionnels soumis au secret professionnel)	16.659	51.356	56.162	2	4	8.872	36.413	45.8	2	4	46.728	103.742	113.101	9	4	30.996	79.534	81.808	2	4	4	1	1	1	5	1	2	1	1	4	1	1	3	1	1	4	4	1	3
2021-04-01 01:14:15	2021-04-01 01:49:30	IP Address	100	2114	True	2021-04-01 01:49:30	R_aXiCkH3nxFcAAvv	anonymous	FR	L’utilisation des données à des fins scientifiques et la publication des résultats de la recherche dans des revues ou livres scientifiques, étant entendu que les données resteront anonymes et qu’aucune information ne sera donnée sur mon identité,L’utilisation des données à des fins pédagogiques (cours et séminaires de formation d’étudiants ou de professionnels soumis au secret professionnel)
2021-04-01 01:29:39	2021-04-01 01:51:52	IP Address	100	1333	True	2021-04-01 01:51:53	R_3IRbth2i3CSrcmT	anonymous	FR	L’utilisation des données à des fins scientifiques et la publication des résultats de la recherche dans des revues ou livres scientifiques, étant entendu que les données resteront anonymes et qu’aucune information ne sera donnée sur mon identité,L’utilisation des données à des fins pédagogiques (cours et séminaires de formation d’étudiants ou de professionnels soumis au secret professionnel)
2021-04-01 01:27:26	2021-04-01 01:51:53	IP Address	100	1466	True	2021-04-01 01:51:53	R_R82CibdBWje7YC5	anonymous	FR	L’utilisation des données à des fins scientifiques et la publication des résultats de la recherche dans des revues ou livres scientifiques, étant entendu que les données resteront anonymes et qu’aucune information ne sera donnée sur mon identité,L’utilisation des données à des fins pédagogiques (cours et séminaires de formation d’étudiants ou de professionnels soumis au secret professionnel)
2021-04-01 01:26:56	2021-04-01 01:53:13	IP Address	100	1577	True	2021-04-01 01:53:14	R_2wBsAgnrGm3X5DK	anonymous	FR	L’utilisation des données à des fins scientifiques et la publication des résultats de la recherche dans des revues ou livres scientifiques, étant entendu que les données resteront anonymes et qu’aucune information ne sera donnée sur mon identité,L’utilisation des données à des fins pédagogiques (cours et séminaires de formation d’étudiants ou de professionnels soumis au secret professionnel)
2021-04-01 01:27:32	2021-04-01 01:53:20	IP Address	100	1548	True	2021-04-01 01:53:21	R_1ezqDuWxbsU2eiB	anonymous	FR	L’utilisation des données à des fins scientifiques et la publication des résultats de la recherche dans des revues ou livres scientifiques, étant entendu que les données resteront anonymes et qu’aucune information ne sera donnée sur mon identité,L’utilisation des données à des fins pédagogiques (cours et séminaires de formation d’étudiants ou de professionnels soumis au secret professionnel)
2021-04-01 01:30:18	2021-04-01 01:55:43	IP Address	100	1524	True	2021-04-01 01:55:43	R_9B0oj8iq0J3J8d3	anonymous	FR	L’utilisation des données à des fins scientifiques et la publication des résultats de la recherche dans des revues ou livres scientifiques, étant entendu que les données resteront anonymes et qu’aucune information ne sera donnée sur mon identité,L’utilisation des données à des fins pédagogiques (cours et séminaires de formation d’étudiants ou de professionnels soumis au secret professionnel)	25.263	93.795	139.725	3	4	93.595	145.461	178.479	2	4	105.617	191.644	193.097	4	4	33.681	100.219	123.206	2	4	4	2	2	2	4	1	1	1	2	3	1	1	3	1	2	3	4	2	4
2021-04-01 01:28:12	2021-04-01 01:58:58	IP Address	100	1846	True	2021-04-01 01:58:59	R_QoUpjxVhXv8DwGt	anonymous	FR	L’utilisation des données à des fins scientifiques et la publication des résultats de la recherche dans des revues ou livres scientifiques, étant entendu que les données resteront anonymes et qu’aucune information ne sera donnée sur mon identité,L’utilisation des données à des fins pédagogiques (cours et séminaires de formation d’étudiants ou de professionnels soumis au secret professionnel)
2021-04-01 01:27:30	2021-04-01 01:59:09	IP Address	100	1898	True	2021-04-01 01:59:09	R_1BpXsHTi1nrnnvX	anonymous	FR	L’utilisation des données à des fins scientifiques et la publication des résultats de la recherche dans des revues ou livres scientifiques, étant entendu que les données resteront anonymes et qu’aucune information ne sera donnée sur mon identité,L’utilisation des données à des fins pédagogiques (cours et séminaires de formation d’étudiants ou de professionnels soumis au secret professionnel)	13.164	91.721	104.971	4	4	20.244	75.27	81.082	5	4	26.964	144.282	162.524	4	4	9.821	149.824	152.75	10	4	3	3	2	2	3	2	1	2	2	4	1	3	3	2	3	4	4	2	4
2021-04-01 01:28:52	2021-04-01 01:59:52	IP Address	100	1859	True	2021-04-01 01:59:52	R_24AXmiFr1FYlQDw	anonymous	FR	L’utilisation des données à des fins scientifiques et la publication des résultats de la recherche dans des revues ou livres scientifiques, étant entendu que les données resteront anonymes et qu’aucune information ne sera donnée sur mon identité
2021-04-01 01:27:29	2021-04-01 02:03:55	IP Address	100	2185	True	2021-04-01 02:03:55	R_4TkIk4fknpCoKyZ	anonymous	FR	L’utilisation des données à des fins scientifiques et la publication des résultats de la recherche dans des revues ou livres scientifiques, étant entendu que les données resteront anonymes et qu’aucune information ne sera donnée sur mon identité,L’utilisation des données à des fins pédagogiques (cours et séminaires de formation d’étudiants ou de professionnels soumis au secret professionnel)
2021-04-01 01:25:05	2021-04-01 02:07:20	IP Address	100	2535	True	2021-04-01 02:07:21	R_BR5S8JmzOV6QNFv	anonymous	FR	L’utilisation des données à des fins scientifiques et la publication des résultats de la recherche dans des revues ou livres scientifiques, étant entendu que les données resteront anonymes et qu’aucune information ne sera donnée sur mon identité,L’utilisation des données à des fins pédagogiques (cours et séminaires de formation d’étudiants ou de professionnels soumis au secret professionnel)	24.035	143.514	160.242	7	4	14.633	213.657	300.019	6	1	18.126	296.82	300.212	20	3	18.68	96.128	193.322	6	4	5	1	3	1	5	3	3	2	1	2	1	1	3	3	3	3	2	2	3
2021-04-01 01:47:48	2021-04-01 02:10:03	IP Address	100	1335	True	2021-04-01 02:10:04	R_2WNCZ5q1gRDw7cx	anonymous	FR	L’utilisation des données à des fins scientifiques et la publication des résultats de la recherche dans des revues ou livres scientifiques, étant entendu que les données resteront anonymes et qu’aucune information ne sera donnée sur mon identité,L’utilisation des données à des fins pédagogiques (cours et séminaires de formation d’étudiants ou de professionnels soumis au secret professionnel)	9.631	121.038	136.695	2	3	7.856	268.668	278.044	18	2	12.423	149.637	151.709	7	3	14.396	53.517	57.004	2	4	4	1	3	4	4	5	4	3	5	3	3	1	3	2	5	3	1	4	1
2021-04-01 02:02:00	2021-04-01 02:21:14	IP Address	100	1153	True	2021-04-01 02:21:14	R_2EAK6xZTrNs6NhJ	anonymous	FR	L’utilisation des données à des fins scientifiques et la publication des résultats de la recherche dans des revues ou livres scientifiques, étant entendu que les données resteront anonymes et qu’aucune information ne sera donnée sur mon identité
2021-04-01 01:27:28	2021-04-01 02:51:12	IP Address	100	5023	True	2021-04-01 02:51:12	R_3MJWqw0fImjuzEV	anonymous	FR	L’utilisation des données à des fins scientifiques et la publication des résultats de la recherche dans des revues ou livres scientifiques, étant entendu que les données resteront anonymes et qu’aucune information ne sera donnée sur mon identité,L’utilisation des données à des fins pédagogiques (cours et séminaires de formation d’étudiants ou de professionnels soumis au secret professionnel)	114.169	166.726	172.23	2	4	64.742	86.849	91.76	2	4	83.053	114.612	119.856	2	3	89.505	189.257	220.295	2	4	4	1	1	2	5	1	1	2	1	4	1	1	1	2	1	3	4	1	4
2021-04-01 04:47:12	2021-04-01 05:01:05	IP Address	100	832	True	2021-04-01 05:01:05	R_3J1LcHpGztM8kF4	anonymous	FR	L’utilisation des données à des fins scientifiques et la publication des résultats de la recherche dans des revues ou livres scientifiques, étant entendu que les données resteront anonymes et qu’aucune information ne sera donnée sur mon identité,L’utilisation des données à des fins pédagogiques (cours et séminaires de formation d’étudiants ou de professionnels soumis au secret professionnel)	7.549	114.321	141.012	2	4	13.997	72.881	81.922	2	4	19.848	141.526	151.974	2	3	0	0	30.677	0	1	3	2	3	1	4	2	3	3	1	1	2	1	1	1	2	1	4	1	3
2021-04-01 07:23:39	2021-04-01 07:41:35	IP Address	100	1076	True	2021-04-01 07:41:36	R_1Q0MaPAywWzfH7H	anonymous	FR	L’utilisation des données à des fins scientifiques et la publication des résultats de la recherche dans des revues ou livres scientifiques, étant entendu que les données resteront anonymes et qu’aucune information ne sera donnée sur mon identité,L’utilisation des données à des fins pédagogiques (cours et séminaires de formation d’étudiants ou de professionnels soumis au secret professionnel)
2021-04-01 08:55:38	2021-04-01 09:15:05	IP Address	100	1166	True	2021-04-01 09:15:05	R_817SFu0UzdKwkcV	anonymous	FR	L’utilisation des données à des fins scientifiques et la publication des résultats de la recherche dans des revues ou livres scientifiques, étant entendu que les données resteront anonymes et qu’aucune information ne sera donnée sur mon identité,L’utilisation des données à des fins pédagogiques (cours et séminaires de formation d’étudiants ou de professionnels soumis au secret professionnel)
2021-04-01 13:32:33	2021-04-01 13:45:51	IP Address	100	798	True	2021-04-01 13:45:52	R_2wQxuujp0bkRMv7	anonymous	FR	L’utilisation des données à des fins scientifiques et la publication des résultats de la recherche dans des revues ou livres scientifiques, étant entendu que les données resteront anonymes et qu’aucune information ne sera donnée sur mon identité,L’utilisation des données à des fins pédagogiques (cours et séminaires de formation d’étudiants ou de professionnels soumis au secret professionnel)
2021-04-02 03:04:17	2021-04-02 03:21:44	IP Address	100	1046	True	2021-04-02 03:21:44	R_3hrthTmucpJkqJ6	anonymous	FR	L’utilisation des données à des fins scientifiques et la publication des résultats de la recherche dans des revues ou livres scientifiques, étant entendu que les données resteront anonymes et qu’aucune information ne sera donnée sur mon identité,L’utilisation des données à des fins pédagogiques (cours et séminaires de formation d’étudiants ou de professionnels soumis au secret professionnel)	2.198	38.353	46.185	5	4	22.452	161.287	166.326	3	4	32.93	126.298	132.053	4	3	8.15	59.092	61.611	2	4	4	2	3	2	4	1	2	2	2	3	2	3	3	2	2	3	4	2	3
2021-04-02 11:42:08	2021-04-02 12:04:45	IP Address	100	1357	True	2021-04-02 12:04:46	R_2uwxvlJoSZmJeLZ	anonymous	FR	L’utilisation des données à des fins scientifiques et la publication des résultats de la recherche dans des revues ou livres scientifiques, étant entendu que les données resteront anonymes et qu’aucune information ne sera donnée sur mon identité,L’utilisation des données à des fins pédagogiques (cours et séminaires de formation d’étudiants ou de professionnels soumis au secret professionnel)	15.869	62.458	82.565	2	4	3.639	126.085	132.08	3	4	12.222	118.309	127.035	2	3	11.307	60.189	62.409	2	4	3	2	2	3	4	2	2	3	1	4	2	2	3	2	2	3	3	3	4
2021-04-03 02:48:28	2021-04-03 03:06:32	IP Address	100	1084	True	2021-04-03 03:06:32	R_2q7TYQs14toUPf4	anonymous	FR	L’utilisation des données à des fins scientifiques et la publication des résultats de la recherche dans des revues ou livres scientifiques, étant entendu que les données resteront anonymes et qu’aucune information ne sera donnée sur mon identité,L’utilisation des données à des fins pédagogiques (cours et séminaires de formation d’étudiants ou de professionnels soumis au secret professionnel)
2021-04-03 08:10:56	2021-04-03 08:35:12	IP Address	100	1456	True	2021-04-03 08:35:13	R_2D2AbQj9KqTqLS3	anonymous	FR	L’utilisation des données à des fins scientifiques et la publication des résultats de la recherche dans des revues ou livres scientifiques, étant entendu que les données resteront anonymes et qu’aucune information ne sera donnée sur mon identité,L’utilisation des données à des fins pédagogiques (cours et séminaires de formation d’étudiants ou de professionnels soumis au secret professionnel)	46.945	104.014	118.078	5	4	65.468	86.03	90.085	4	4	72.149	144.999	151.791	6	4	48.894	102.331	103.76	4	4	3	2	1	1	3	1	1	1	1	2	1	4	3	1	1	2	4	1	5
2021-04-04 05:16:46	2021-04-04 05:30:32	IP Address	100	825	True	2021-04-04 05:30:32	R_3I4DyRr3KkczbBi	anonymous	FR	L’utilisation des données à des fins scientifiques et la publication des résultats de la recherche dans des revues ou livres scientifiques, étant entendu que les données resteront anonymes et qu’aucune information ne sera donnée sur mon identité,L’utilisation des données à des fins pédagogiques (cours et séminaires de formation d’étudiants ou de professionnels soumis au secret professionnel)
2021-04-04 08:39:00	2021-04-04 08:52:58	IP Address	100	838	True	2021-04-04 08:52:58	R_QnQhFjU2m0zCNK9	anonymous	FR	L’utilisation des données à des fins scientifiques et la publication des résultats de la recherche dans des revues ou livres scientifiques, étant entendu que les données resteront anonymes et qu’aucune information ne sera donnée sur mon identité,L’utilisation des données à des fins pédagogiques (cours et séminaires de formation d’étudiants ou de professionnels soumis au secret professionnel)
2021-04-04 08:53:07	2021-04-04 09:15:05	IP Address	100	1318	True	2021-04-04 09:15:06	R_3Iccvy9yVpf3tLi	anonymous	FR	L’utilisation des données à des fins scientifiques et la publication des résultats de la recherche dans des revues ou livres scientifiques, étant entendu que les données resteront anonymes et qu’aucune information ne sera donnée sur mon identité,L’utilisation des données à des fins pédagogiques (cours et séminaires de formation d’étudiants ou de professionnels soumis au secret professionnel)	23.019	181.93	183.563	9	3	2.728	33.662	42.66	2	4	5	143.784	148.331	4	3	3.196	93.142	105.458	9	4	4	2	5	2	4	1	1	4	3	5	1	3	5	1	3	5	4	5	2
2021-04-06 03:21:27	2021-04-06 03:31:42	IP Address	100	614	True	2021-04-06 03:31:42	R_3kvqqDXnuR7pLvL	anonymous	FR	L’utilisation des données à des fins scientifiques et la publication des résultats de la recherche dans des revues ou livres scientifiques, étant entendu que les données resteront anonymes et qu’aucune information ne sera donnée sur mon identité,L’utilisation des données à des fins pédagogiques (cours et séminaires de formation d’étudiants ou de professionnels soumis au secret professionnel)
2021-04-06 08:45:58	2021-04-06 08:59:56	IP Address	100	837	True	2021-04-06 08:59:56	R_3hrREsJl7RrbPNK	anonymous	FR	L’utilisation des données à des fins scientifiques et la publication des résultats de la recherche dans des revues ou livres scientifiques, étant entendu que les données resteront anonymes et qu’aucune information ne sera donnée sur mon identité,L’utilisation des données à des fins pédagogiques (cours et séminaires de formation d’étudiants ou de professionnels soumis au secret professionnel)
2021-04-07 02:49:11	2021-04-07 02:59:00	IP Address	100	589	True	2021-04-07 02:59:01	R_2CKdzTi4BOZq2xs	anonymous	FR	L’utilisation des données à des fins scientifiques et la publication des résultats de la recherche dans des revues ou livres scientifiques, étant entendu que les données resteront anonymes et qu’aucune information ne sera donnée sur mon identité,L’utilisation des données à des fins pédagogiques (cours et séminaires de formation d’étudiants ou de professionnels soumis au secret professionnel)
2021-04-07 08:08:15	2021-04-07 08:20:54	IP Address	100	759	True	2021-04-07 08:20:55	R_2CwjyWLHu8Z3H8g	anonymous	FR	L’utilisation des données à des fins scientifiques et la publication des résultats de la recherche dans des revues ou livres scientifiques, étant entendu que les données resteront anonymes et qu’aucune information ne sera donnée sur mon identité,L’utilisation des données à des fins pédagogiques (cours et séminaires de formation d’étudiants ou de professionnels soumis au secret professionnel)
2021-04-01 01:14:52	2021-04-01 01:18:52	IP Address	71	239	False	2021-04-08 01:18:53	R_1mgVNweM6MH0tgq	anonymous	FR	L’utilisation des données à des fins scientifiques et la publication des résultats de la recherche dans des revues ou livres scientifiques, étant entendu que les données resteront anonymes et qu’aucune information ne sera donnée sur mon identité,L’utilisation des données à des fins pédagogiques (cours et séminaires de formation d’étudiants ou de professionnels soumis au secret professionnel)
2021-04-01 01:25:00	2021-04-01 01:33:46	IP Address	53	525	False	2021-04-08 01:33:47	R_2UfnDYWq6KQuSI6	anonymous	FR	L’utilisation des données à des fins scientifiques et la publication des résultats de la recherche dans des revues ou livres scientifiques, étant entendu que les données resteront anonymes et qu’aucune information ne sera donnée sur mon identité,L’utilisation des données à des fins pédagogiques (cours et séminaires de formation d’étudiants ou de professionnels soumis au secret professionnel)	21.005	264.999	279.857	8	3
2021-04-01 01:27:41	2021-04-01 01:36:13	IP Address	60	511	False	2021-04-08 01:36:13	R_1ih5KIz4yAQZgJE	anonymous	FR	L’utilisation des données à des fins scientifiques et la publication des résultats de la recherche dans des revues ou livres scientifiques, étant entendu que les données resteront anonymes et qu’aucune information ne sera donnée sur mon identité,L’utilisation des données à des fins pédagogiques (cours et séminaires de formation d’étudiants ou de professionnels soumis au secret professionnel)	122.724	145.071	153.351	2	3	14.029	97.212	98.896	5	3
2021-04-08 05:37:31	2021-04-08 05:51:35	IP Address	100	844	True	2021-04-08 05:51:35	R_UyjCdoGpyko4NfH	anonymous	FR	L’utilisation des données à des fins scientifiques et la publication des résultats de la recherche dans des revues ou livres scientifiques, étant entendu que les données resteront anonymes et qu’aucune information ne sera donnée sur mon identité,L’utilisation des données à des fins pédagogiques (cours et séminaires de formation d’étudiants ou de professionnels soumis au secret professionnel)
2021-04-08 06:59:16	2021-04-08 07:27:41	IP Address	100	1704	True	2021-04-08 07:27:42	R_2freACQVwZkBN8Z	anonymous	FR	L’utilisation des données à des fins scientifiques et la publication des résultats de la recherche dans des revues ou livres scientifiques, étant entendu que les données resteront anonymes et qu’aucune information ne sera donnée sur mon identité,L’utilisation des données à des fins pédagogiques (cours et séminaires de formation d’étudiants ou de professionnels soumis au secret professionnel)	1.746	167.235	168.345	15	4	1.791	260.886	261.949	7	4	2.927	139.811	140.858	8	3	3.308	109.079	110.272	9	4	4	2	2	3	4	2	2	3	2	4	2	2	4	2	2	4	4	1	4
2021-04-12 06:07:12	2021-04-12 06:28:54	IP Address	100	1301	True	2021-04-12 06:28:54	R_3O2g5X73JW3Xqmz	anonymous	FR	L’utilisation des données à des fins scientifiques et la publication des résultats de la recherche dans des revues ou livres scientifiques, étant entendu que les données resteront anonymes et qu’aucune information ne sera donnée sur mon identité,L’utilisation des données à des fins pédagogiques (cours et séminaires de formation d’étudiants ou de professionnels soumis au secret professionnel)
2021-04-06 03:14:14	2021-04-06 03:16:34	IP Address	65	139	False	2021-04-13 03:16:39	R_AdhVvh1VJcBE3FD	anonymous	FR	L’utilisation des données à des fins scientifiques et la publication des résultats de la recherche dans des revues ou livres scientifiques, étant entendu que les données resteront anonymes et qu’aucune information ne sera donnée sur mon identité,L’utilisation des données à des fins pédagogiques (cours et séminaires de formation d’étudiants ou de professionnels soumis au secret professionnel)
2021-04-15 00:59:41	2021-04-15 01:17:31	IP Address	100	1069	True	2021-04-15 01:17:31	R_3hoJmEwrfJ4y7aS	anonymous	FR	L’utilisation des données à des fins scientifiques et la publication des résultats de la recherche dans des revues ou livres scientifiques, étant entendu que les données resteront anonymes et qu’aucune information ne sera donnée sur mon identité,L’utilisation des données à des fins pédagogiques (cours et séminaires de formation d’étudiants ou de professionnels soumis au secret professionnel)	4.452	56.77	77.499	5	4	3.674	65.706	71.899	5	4	5.223	224.728	227.179	18	4	7.346	80.901	83.122	3	4	5	2	2	1	5	1	1	1	2	4	1	1	4	1	2	4	4	1	5
2021-04-15 01:25:27	2021-04-15 01:41:11	IP Address	100	944	True	2021-04-15 01:41:11	R_3KMJ8lE7fb76TEI	anonymous	FR	L’utilisation des données à des fins scientifiques et la publication des résultats de la recherche dans des revues ou livres scientifiques, étant entendu que les données resteront anonymes et qu’aucune information ne sera donnée sur mon identité,L’utilisation des données à des fins pédagogiques (cours et séminaires de formation d’étudiants ou de professionnels soumis au secret professionnel)
2021-04-19 10:39:36	2021-04-19 11:02:49	IP Address	100	1393	True	2021-04-19 11:02:50	R_2sdTlQLpvsfzAsG	anonymous	FR	L’utilisation des données à des fins scientifiques et la publication des résultats de la recherche dans des revues ou livres scientifiques, étant entendu que les données resteront anonymes et qu’aucune information ne sera donnée sur mon identité,L’utilisation des données à des fins pédagogiques (cours et séminaires de formation d’étudiants ou de professionnels soumis au secret professionnel)	48.453	132.5	137.674	2	4	12.902	151.464	156.341	2	3	136.797	196.102	205.669	2	4	37.341	130.215	137.095	2	4	4	1	3	4	5	3	2	3	2	4	1	1	4	1	3	3	4	2	4
2021-04-24 04:39:13	2021-04-24 04:48:44	IP Address	100	571	True	2021-04-24 04:48:45	R_2rjhvxPJh3bqtB1	anonymous	FR	L’utilisation des données à des fins scientifiques et la publication des résultats de la recherche dans des revues ou livres scientifiques, étant entendu que les données resteront anonymes et qu’aucune information ne sera donnée sur mon identité,L’utilisation des données à des fins pédagogiques (cours et séminaires de formation d’étudiants ou de professionnels soumis au secret professionnel)
[truncated: 125 more columns]
