# Supplementary material for: Effects of two types of numerical problems on the emotions experienced in adults and in 9-year-old children
Source: PLoS One. 2023 Nov 29;18(11):e0289027. doi: 10.1371/journal.pone.0289027 (PMC10686422; doi:10.1371/journal.pone.0289027)
Supplement: S2 Data — (XLSX) [file pone.0289027.s002.xlsx]

## Sheet: Feuil1
Classe	Condition	ECOSSE	RAVEN	Score MDT	PA1	PA2	PA3	Moy_PA	Q1 Curiosité	Q2 Ennui	Q3 Confusion	Q4 Surprise	Q5 Anxiété	Q6 Frustration	Q7 Joie	Q8 Irritation	Q9 Optimisme	Q10 Fierté	Q11 Soulagement	Q12 Joie	Q13 Colère	Q14 Honte	Q15 Désespoir	Q16 An iété	PNA1	PNA2	Moy_PNA	Q1 Curiosité	Q2 Ennui	Q3 Confusion	Q4 Surprise	Q5 An iété	Q6 Frustration	Q7 Joie	Q8 Irritation	Q9 Optimisme	Q10 Fierté	Q11 Soulagement	Q12 Joie	Q13 Colère	Q14 Honte	Q15 Désespoir	Q16 An iété
6P	NFB	32	41	11	0	0	0	0	2	3	2	3	5	3	4	1	3	3	5	5	1	3	1	1	0	0	0	3	2	3	3	2	3	2	4	3	2	1	3	3	3	2	3
6P	NFB	35	24	11	0	0	1	0.333333	2	3	1	1	1	1	5	1	5	2	1	2	1	1	1	1	0	0	0	4	5	2	1	1	2	3	1	5	5	5	5	1	1	1	1
6P	NFB	36	38	14	1	0	1	0.666667	2	1	3	1	1	2	2	1	2	4	4	3	1	2	1	1	0	0	0	1	2	2	1	1	1	3	1	4	5	5	4	1	1	1	1
6P	NFB	45	25	15	1	0	1	0.666667	1	3	2	1	2	3	2	1	5	5	4	5	1	5	1	1	0	0	0	3	4	3	2	1	1	5	1	5	5	5	4	1	1	1	1
6P	NFB	33	39	10	0	1	1	0.666667	1	1	1	3	1	1	5	1	5	5	5	5	1	1	1	1	0	0	0	3	1	1	3	1	1	5	1	5	5	5	5	1	1	1	1
6P	FB	43	21	7	0	0	1	0.333333	4	1	3	2	1	1	3	1	3	4	5	4	1	2	1	1	0	0	0	2	3	2	5	1	2	1	2	1	4	5	3	1	2	1	1
6P	FB	37	28	15	1	0	0	0.333333	3	1	3	4	2	2	3	1	5	5	5	5	1	1	1	1	0	1	0.5	3	2	3	4	2	2	3	1	5	5	5	5	1	1	1	1
6P	FB	46	31	12	0	0	1	0.333333	2	1	2	1	3	3	3	1	3	3	5	2	1	2	1	2	0	0	0	3	3	3	4	1	4	3	1	3	3	5	5	1	3	1	2
6P	FB	45	51	13	1	1	1	1	3	1	1	1	1	1	5	1	5	5	2	3	1	1	1	1	1	1	1	3	1	2	1	2	2	3	2	4	5	3	5	1	1	1	1
6P	FB	46	37	14	1	1	1	1	1	1	2	3	3	1	4	1	5	4	5	5	1	1	1	2	0	0	0	1	3	2	2	1	1	2	1	4	4	5	4	1	1	1	2
6P	FB	45	32	11	1	1	1	1	3	1	1	1	1	1	3	1	5	5	5	5	1	1	1	1	0	0	0	1	1	2	1	3	4	1	1	3	4	5	5	1	2	1	1
6P	FB	49	40	16	1	1	1	1	2	3	1	1	1	1	2	1	X	X	2	1	1	1	1	1	1	0	0.5	2	2	1	1	1	1	1	1	1	1	3	1	1	1	1	1
6P	FB	46	28	12	0	1	1	0.666667	4	3	5	3	2	4	2	5	3	4	5	3	1	3	1	2	0	1	0.5	3	3	2	2	2	3	2	3	4	4	5	4	1	3	1	2
6P	FB	47	35	13	0	1	1	0.666667	3	4	3	2	1	5	3	1	5	5	5	5	X	X	1	1	0	0	0	3	2	1	1	1	4	2	1	5	5	5	4	1	1	1	1
6P	NFB	45	40	14	0	0	0	0	3	4	4	1	1	1	3	1	4	5	5	5	1	3	1	1	0	0	0	4	2	3	3	2	2	1	4	4	5	5	5	1	1	1	2
6P	NFB	41	29	17	0	1	1	0.666667	4	1	2	3	1	2	5	1	5	5	5	5	1	1	1	1	0	0	0	5	X	X	1	2	2	4	1	5	5	5	5	1	2	1	1
6P	NFB	48	29	14	0	1	1	0.666667	1	1	2	2	1	1	1	1	1	1	1	1	1	2	1	1	0	0	0	2	1	1	1	1	1	1	1	4	4	4	4	1	1	1	1
5P	NFB	29	11	8	0	0	0	0	5	1	2	1	1	1	X	1	3	1	3	3	1	2	1	1	0	1	0.5	1	1	2	1	1	1	1	1	5	5	5	5	1	1	1	1
5P	NFB	42	40	17	1	1	1	1	2	1	1	1	1	1	3	1	5	5	4	5	1	1	1	1	0	0	0	2	1	2	2	1	1	3	1	5	5	3	4	1	1	1	1
5P	NFB	47	39	12	1	1	1	1	3	1	1	2	1	1	5	1	5	5	5	5	1	1	1	1	0	0	0	3	1	1	1	1	2	5	1	5	5	3	5	1	1	1	1
5P	NFB	49	41	16	1	1	1	1	1	2	1	1	1	1	2	1	1	1	1	1	1	1	1	1	0	0	0	1	1	2	5	5	1	1	1	1	1	3	1	1	1	1	1
5P	NFB	39	34	4	1	0	1	0.666667	3	2	1	2	1	1	3	1	5	5	5	4	1	1	5	1	0	0	0	1	5	3	5	3	5	1	3	1	1	5	3	3	4	3	4
5P	NFB	31	30	12	0	0	1	0.333333	2	2	1	1	1	1	4	1	3	3	5	3	1	1	1	1	0	0	0	4	2	2	1	X	X	3	1	3	3	4	3	1	2	1	3
5P	NFB	28	42	8	0	0	1	0.333333	3	1	1	1	1	1	5	1	5	5	5	5	1	2	1	1	0	0	0	3	4	1	1	1	5	5	1	5	5	5	5	1	3	1	2
5P	NFB	37	32	5	0	0	0	0	1	2	2	1	1	1	1	1	2	1	2	2	1	1	1	1	0	0	0	2	2	1	1	1	1	1	1	3	2	2	1	1	1	1	1
5P	FB	39	50	10	1	1	1	1	5	1	2	1	1	2	5	1	5	5	1	5	1	1	1	1	0	0	0	3	1	2	1	1	2	5	1	3	4	4	4	1	2	1	2
5P	FB	49	33	12	1	1	1	1	2	1	1	1	1	1	5	1	5	5	5	5	1	1	1	1	1	1	1	2	1	1	3	1	2	5	1	5	5	5	5	1	1	X	X
5P	FB	42	37	12	0	0	0	0	1	4	5	2	4	4	X	2	3	5	5	5	X	3	1	1	0	0	0	1	3	2	3	2	3	3	3	4	5	5	4	1	4	1	3
5P	FB	34	32	7	1	0	1	0.666667	5	1	1	2	1	2	5	1	5	5	5	5	1	1	1	1	0	1	0.5	5	1	2	4	2	2	3	1	1	3	1	3	1	2	1	2
5P	FB	36	44	12	1	1	1	1	3	3	2	2	1	1	3	2	3	2	3	2	1	1	1	2	0	0	0	3	2	3	2	2	3	2	2	2	3	3	2	1	2	1	2
5P	FB	32	33	10	1	1	0	0.666667	4	2	1	3	2	1	5	1	5	5	5	5	1	1	1	1	0	0	0	2	3	4	2	2	3	2	1	3	5	3	4	1	2	1	2
6P	FB	44	39	12	0	0	0	0	2	1	5	2	1	2	4	1	4	4	4	4	1	2	1	1	0	0	0	1	3	2	3	1	3	4	1	4	4	3	3	1	2	1	1
6P	FB	44	42	17	0	1	0	0.333333	2	3	2	1	X	X	3	2	3	4	4	3	1	1	1	1	0	0	0	3	1	2	2	1	3	3	1	4	4	4	4	1	1	1	1
6P	FB	44	30	10	1	0	1	0.666667	4	2	2	3	4	2	3	1	3	4	3	5	1	2	2	2	0	0	0	2	4	3	2	1	2	X	X	1	5	4	2	5	2	6	6
6P	NFB	46	43	11	1	1	1	1	3	1	2	1	1	2	5	1	5	4	3	5	1	3	1	1	0	1	0.5	2	1	5	1	3	5	1	1	1	2	4	2	2	5	3	2
6P	NFB	46	33	14	1	1	0	0.666667	2	2	1	2	3	5	1	4	4	5	5	1	3	1	2	1	0	0	0	3	1	1	3	1	2	5	1	3	4	3	5	1	2	1	1
6P	NFB	42	27	14	1	0	0	0.333333	1	1	3	1	1	5	1	5	3	5	5	1	2	1	1	1	0	0	0	2	1	2	3	2	1	4	1	3	4	5	3	1	2	1	1
6P	NFB	51	38	15	1	0	0	0.333333	2	1	4	1	3	5	1	2	1	1	5	1	3	4	1	4	0	0	0	2	2	4	1	3	5	1	3	3	3	4	1	1	5	3	5
6P	FB	41	32	14	0	1	0	0.333333	3	2	3	1	1	4	3	1	3	4	4	5	1	1	1	1	0	0	0	3	2	3	1	1	4	3	1	3	4	4	5	1	1	1	1
6P	FB	30	45	18	0	0	1	0.333333	1	2	2	2	2	2	4	1	5	5	5	5	1	1	1	2	0	0	0	1	1	3	2	3	3	2	2	2	2	2	3	1	2	X	X
6P	FB	47	37	16	1	0	0	0.333333	2	2	1	1	1	1	5	1	4	4	3	4	1	1	1	1	0	0	0	4	1	2	1	1	1	5	1	5	5	5	5	1	1	1	1
6P	NFB	35	40	12	1	0	1	0.666667	4	1	2	2	2	2	5	1	4	5	5	5	1	2	1	2	0	0	0	5	1	3	4	3	3	3	1	5	5	5	5	1	2	1	1
6P	FB	47	31	17	0	0	1	0.333333	3	1	2	2	1	1	5	1	4	5	5	4	1	1	1	1	0	0	0	1	5	2	4	1	2	5	1	5	5	5	4	1	1	1	1
6P	FB	27	21	15	0	0	1	0.333333	3	1	3	1	2	2	1	1	2	2	3	4	1	2	1	3	1	1	1	3	1	3	1	2	1	5	1	4	5	5	5	1	1	3	2
5P	FB	44	34	13	1	1	0	0.666667	2	2	2	1	1	2	3	1	4	3	5	3	1	2	1	2	0	1	0.5	2	1	3	4	2	3	3	1	5	3	5	3	1	3	2	3
5P	FB	27	38	6	1	1	1	1	2	2	1	3	1	2	4	1	5	5	5	5	1	1	1	1	0	0	0	2	3	1	1	2	3	2	1	1	2	5	3	1	2	2	2
5P	FB	32	23	9	1	1	1	1	5	5	5	5	5	5	5	5	5	5	5	5	5	5	5	5	0	1	0.5	3	3	5	5	3	5	3	4	3	2	5	5	4	4	5	3
5P	FB	36	30	13	1	1	1	1	1	1	1	1	1	1	3	1	5	3	5	3	1	1	1	1	0	1	0.5	4	1	1	1	1	1	3	1	5	5	5	5	2	1	1	3
5P	FB	29	44	17	1	1	1	1	1	1	1	1	1	1	1	1	4	4	4	3	1	1	1	1	0	0	0	2	4	3	1	1	2	3	1	X	5	5	5	1	2	1	1
5P	FB	36	38	12	1	1	1	1	1	1	1	1	1	1	5	1	5	5	5	5	1	1	1	1	1	0	0.5	1	2	1	2	2	1	5	1	4	5	5	5	1	1	5	1
5P	NFB	38	29	12	1	1	1	1	5	1	1	1	1	1	5	1	5	5	1	5	1	1	1	1	0	0	0	1	2	1	1	1	1	5	1	5	5	5	5	1	1	1	1
5P	NFB	29	27	11	1	1	1	1	1	2	1	1	4	2	1	1	5	4	5	4	2	3	2	2	0	0	0	4	3	4	5	3	3	3	5	1	1	5	3	2	5	1	1
5P	NFB	17	31	15	1	1	1	1	1	2	1	1	1	1	3	2	5	4	5	5	2	1	1	1	0	0	0	1	3	4	1	4	5	5	1	5	4	5	5	1	5	1	1
5P	NFB	47	42	16	1	1	1	1	2	1	2	1	2	1	5	2	4	4	2	4	1	2	1	2	0	0	0	4	1	2	3	2	1	3	1	4	4	2	3	1	2	1	3
5P	NFB	26	19	9	1	1	1	1	2	1	4	3	4	5	3	2	2	4	5	4	2	5	1	5	0	1	0.5	3	1	4	5	2	5	3	2	2	X	4	5	1	5	2	4
5P	FB	32	25	5	0	0	1	0.333333	3	2	2	1	2	2	1	2	3	4	4	5	3	3	2	1	1	1	1	3	4	1	1	1	4	1	1	5	5	5	3	X	X	1	1
5P	NFB	48	30	13	1	0	0	0.333333	1	5	3	1	1	5	3	1	5	5	1	1	1	5	1	1	0	0	0	4	1	3	1	1	1	5	1	5	5	5	4	1	1	1	1
5P	FB	51	30	14	1	1	1	1	3	1	1	1	4	2	5	1	1	5	5	5	1	3	1	2	0	0	0	5	1	2	3	1	1	3	1	2	1	4	4	1	5	1	3
5P	FB	45	31	8	1	1	1	1	2	1	1	2	1	1	4	1	2	5	1	3	1	1	1	1	1	1	1	2	2	1	1	1	1	3	1	5	2	5	3	1	1	1	1
5P	FB	44	28	13	1	1	1	1	3	2	1	1	1	1	3	1	3	1	4	2	1	2	1	1	0	0	0	1	2	1	1	1	1	4	1	5	3	2	2	1	2	1	1
5P	FB	26	26	9	1	1	1	1	1	5	5	3	1	2	3	4	5	1	2	1	3	2	3	4	0	1	0.5	1	1	2	1	5	1	1	1	3	3	1	1	1	5	5	5
5P	NFB	37	46	9	0	1	1	0.666667	3	2	2	4	2	2	5	1	5	5	5	5	1	3	2	2	1	1	1	3	1	3	4	5	3	5	1	5	5	5	5	1	3	2	2
5P	FB	40	36	11	1	1	1	1	5	1	1	1	1	1	5	1	5	5	5	5	1	1	1	1	0	0	0	2	2	2	1	1	2	3	3	5	4	5	3	1	2	2	2
5P	NFB	44	31	12	1	1	1	1	4	1	1	3	1	1	5	1	5	5	1	5	1	1	1	1	1	0	0.5	4	1	2	1	1	1	5	1	4	4	1	5	1	1	1	1
5P	NFB	32	34	8	1	0	0	0.333333	5	2	1	2	5	X	4	2	5	4	4	4	4	5	5	4	0	0	0	3	1	1	1	1	1	3	1	3	3	5	3	1	3	1	1
